# Supplementary material for: Monomorium dryhimi sp. n., a new ant species (Hymenoptera, Formicidae) of the M. monomorium group from Saudi Arabia, with a key to the Arabian Monomorium monomorium-group
Source: Zookeys. 2011 Jun 15;(106):47–54. doi: 10.3897/zookeys.106.1390 (PMC3119320; doi:10.3897/zookeys.106.1390)
Supplement: XML Treatment for Monomorium dryhimi [file zookeys.106.1390-treatment1.xml]

<!DOCTYPE tp:taxon-treatment
  PUBLIC "-//TaxonX//DTD Taxonomic Treatment Publishing DTD v0 20100105//EN" "tax-treatment-NSO.dtd">
<tp:taxon-treatment xmlns:tp="http://www.plazi.org/taxpub"><tp:treatment-meta><mixed-citation publication-type="journal"><person-group><name><surname>Aldawood</surname><given-names>Abdulrahman S.</given-names></name><name><surname>Sharaf</surname><given-names>Mostafa R.</given-names></name></person-group><article-title><italic>Monomorium dryhimi</italic> sp. n., a new ant species (Hymenoptera, Formicidae) of the <italic>M. monomorium</italic> group from Saudi Arabia, with a key to the Arabian <italic>Monomorium monomorium</italic>-group</article-title><source>Zookeys</source><day>15</day><month>6</month><year>2011</year><volume>2011</volume><issue>106</issue><fpage>47</fpage><lpage>54</lpage><pub-id pub-id-type="doi">10.3897/zookeys.106.1390</pub-id></mixed-citation></tp:treatment-meta><tp:nomenclature><tp:taxon-name>
                        <tp:taxon-name-part taxon-name-part-type="genus">Monomorium</tp:taxon-name-part>
                        <tp:taxon-name-part taxon-name-part-type="species">dryhimi</tp:taxon-name-part>
                    <object-id xmlns:xlink="http://www.w3.org/1999/xlink" xlink:type="simple">urn:lsid:zoobank.org:act:4C171A6D-B1F5-4D4D-BBAD-CE2250167E5B</object-id>
                    <object-id xmlns:xlink="http://www.w3.org/1999/xlink" xlink:type="simple">http://species-id.net/wiki/Monomorium_dryhimi</object-id>
                    </tp:taxon-name><tp:taxon-authority>Aldawood &amp; Sharaf</tp:taxon-authority><tp:taxon-status xmlns:xlink="http://www.w3.org/1999/xlink" xlink:type="simple">sp. n.</tp:taxon-status><xref ref-type="fig" rid="F1">Figs 1–7</xref></tp:nomenclature><tp:treatment-sec sec-type="Holotype worker"><title>Holotype worker.</title><p>TL1.84, HL 0.48, HW 0.34, SL 0.31, ML 0.46, EL 0.08, PRW 0.22, PL 0.14, PW 0.11, PPL 0.08, PPW 0.11, SI 91, CI 71.</p></tp:treatment-sec><tp:treatment-sec sec-type="Paratypes"><title>Paratypes.</title><p>TL 1.42–1.84, HL 0.42–0.49, HW 0.32–0.36, SL 0.26–0.32, ML 0.39–0.46, EL 0.07–0.08, PRW 0.19–0.24, PL 0.09–0.14, PW 0.08–0.11, PPL 0.05–0.09, PPW 0.09–0.12, SI 74–91, CI 73–83.(N=13).</p></tp:treatment-sec><tp:treatment-sec sec-type="Holotype worker"><title>Holotype worker.</title><p>SAUDI ARABIA, Al Bahah province, Amadan forest, Al Mandaq governorate, <named-content xmlns:xlink="http://www.w3.org/1999/xlink" content-type="dwc:verbatimCoordinates" xlink:type="simple">20°12'N, 41°13'E</named-content>, 1881 m.a.s.l. 19.V.2010 <italic>(M. R. Sharaf &amp; A. S. Aldawood Leg.)</italic>; King Saud Museum of Arthropods (KSMA), College of Food and Agriculture Sciences, King Saud University, Riyadh, Kingdom of Saudi Arabia.</p></tp:treatment-sec><tp:treatment-sec sec-type="Paratypes"><title>Paratypes.</title><p>27 workers, same locality and data as holotype; 1 deposited in the Muséum ďHistoire Naturelle, Geneva, Switzerland (Dr Bernhard Merz); 1 in Naturhistorisches Museum, Basel, Switzerland (Mrs. Isabelle Zürcher-Pfander); 1 in California Academy of Science (Dr Brian Fisher); 1 in World Museum Liverpool, Liverpool, U.K (Dr Guy Knight), 1 in The Natural History Museum, London (Mr. Barry Bolton); 15 workers, SAUDI ARABIA, Elqamh park, Belgershi, Al Bahah, 17.V.2010 <italic>(M. R. Sharaf &amp; A. S. Aldawood Leg.)</italic> These paratypes are in the King Saud Museum of Arthropods, King Saud University, Riyadh, Saudi Arabia.</p></tp:treatment-sec><tp:treatment-sec sec-type="Worker"><title>Worker.</title><p>Headdistinctly much longer than broad with weakly convex sides and straight or feebly concave posterior margin (<xref ref-type="fig" rid="F1">Fig. 1</xref>). Underside of headwith several long hairs but not forming a psammophore (<xref ref-type="fig" rid="F1">Fig. 2</xref>). Head in profile with a weakly convex dorsal surface and a distinctly convex ventral surface (<xref ref-type="fig" rid="F1">Fig. 2</xref>). Clypeal carinae sharply developed and distinctly elevated, divergent anteriorly and reaching the anterior margin at a pair of short low triangular projecting angles (<xref ref-type="fig" rid="F1">Fig. 3</xref>). The median portion of anterior clypeal margin clearly concave. Eyes oval and of moderate size (EL 0.19–0.25 × HW) with 6 ommatidia in the longest row (<xref ref-type="fig" rid="F1">Figs 2, 3</xref>). With head in profile, eyes consist of a peripheral ring of ommatidia encircling two rows of ommatidia within the ring (<xref ref-type="fig" rid="F1">Figs 2, 3</xref>). In lateral view, the maximum diameter of the eyes clearly greater than the distant between the anteriormost point of the eyes and the nearest point of the mandibular articulation. Frontal lobes farther apart. Antennal scapes, when laid straight back, fail to reach posterior margin (<xref ref-type="fig" rid="F1">Fig. 1</xref>). Mesosoma in profilewith a flat promesonotal dorsum, which slopes posteriorly to a well developed metanotal groove (<xref ref-type="fig" rid="F1">Fig. 4</xref>). Metanotal cross-ribs relatively long and distinct (<xref ref-type="fig" rid="F1">Fig. 5</xref>). Propodeal spiraclessmall and pinhole-like (<xref ref-type="fig" rid="F1">Fig. 6</xref>). Propodeal dorsum evenly sloping, the posterior third more strongly sloping than the anterior two-thirds (<xref ref-type="fig" rid="F1">Fig. 5</xref>). Petiole nodehigh and narrowly subconical, narrowly rounded above (<xref ref-type="fig" rid="F1">Fig. 7</xref>). Petiole peduncle short and stout with a distinct ventral process. Postpetiole node smaller, lower, and more broadly rounded than petiole. Petiole and postpetiole each with three pairs of long backward directed hairs. Body pilosity abundant, shorter on head dorsum. Anterior pronotal margin with two pairs of hairs, middle part of pronotum with a single pair, promesonotum with 3–4 pairs of hairs. Dorsum and declivity of propodeum each with one pair of hairs. Overall yellow to light brownish yellow. In many individuals head and gaster are slightly but conspicuously, darker than rest of body. Second halves of first and second gastral tergites with characteristic brownish transverse bands. Body smooth and shining.</p><fig id="F1" position="float" orientation="portrait"><label>Figures 1–7.</label><caption><p><italic><tp:taxon-name>Monomorium dryhimi</tp:taxon-name></italic> sp.n., paratype worker <bold>1, 3</bold> Head in full-face view <bold>2</bold> head in profile <bold>4</bold> body in profile <bold>5</bold> propodeum <bold>6</bold> propodeal spiracle <bold>7</bold> petiole and postpetiole.</p></caption><graphic xmlns:xlink="http://www.w3.org/1999/xlink" xlink:href="ZooKeys-106-047-g001.jpg" position="float" orientation="portrait" xlink:type="simple"/></fig></tp:treatment-sec><tp:treatment-sec sec-type="Etymology"><title>Etymology.</title><p>This species is named in honor of Prof. Yousif N. Aldryhim, economic entomologist, Department of Plant Protection, College of Food and Agriculture Sciences, King Saud University, Kingdom of Saudi Arabia.</p></tp:treatment-sec></tp:taxon-treatment>
